# Supplementary material for: Identification of the novel role of butyrate as AhR ligand in human intestinal epithelial cells
Source: Sci Rep. 2019 Jan 24;9:643. doi: 10.1038/s41598-018-37019-2 (PMC6345974; doi:10.1038/s41598-018-37019-2)
Supplement: Supplementary file 2 — Supplementary Table S1 and S2 [file 41598_2018_37019_MOESM2_ESM.xlsx]

## Sheet: Suppl Table 1
Espece	Aerobic	Phylum	Order	Genus	OD600	Medium	Concentration in mM						AhR activity
							Acetate	Propionate	Isobutyrate	Butyrate	Isovalerate	Valerate
Adlercreutzia equolifaciens DSM19450, Type strain	No	Actinobacteria	Eggerthellales	Adlercreutzia	0.22	M339	NA	NA	NA	NA	NA	NA	1.37934
Adlercreutzia equolifaciens DSM19450, Type strain	No	Actinobacteria	Eggerthellales	Adlercreutzia	0.17	M104 arginin	NA	NA	NA	NA	NA	NA	2.15996
Akkermansia muciniphila DSM22959, Type strain	No	Verrucomicrobia	Verrucomicrobiales	Akkermansia	1.07	LYBHI 4 mucin	6.62	4.22	-0.02	-0.07	-0.03	0	0.981993
Akkermansia muciniphila DSM22959, Type strain	No	Verrucomicrobia	Verrucomicrobiales	Akkermansia	NA	LYBHI 4 mucin	5.09	3.25	-0.08	-0.09	0	0	1.11
Akkermansia muciniphila DSM22959, Type strain	No	Verrucomicrobia	Verrucomicrobiales	Akkermansia	1.41	LYBHI 4 mucin	NA	NA	NA	NA	NA	NA	1.20656
Akkermansia muciniphila DSM22959, Type strain	No	Verrucomicrobia	Verrucomicrobiales	Akkermansia	0.92	LYBHI 4 mucin	NA	NA	NA	NA	NA	NA	1.36526
Alistipes shahii DSM19121, Type strain	No	Bacteroidetes	Bacteroidales	Alistipes	1.76	LYBHI 4	NA	NA	NA	NA	NA	NA	1.17012
Alistipes shahii DSM19121, Type strain	No	Bacteroidetes	Bacteroidales	Alistipes	0.8482	M78	NA	NA	NA	NA	NA	NA	1.17404
Alistipes shahii DSM19121, Type strain	No	Bacteroidetes	Bacteroidales	Alistipes	0.37	LYBHI 4 RJ	NA	NA	NA	NA	NA	NA	1.17922
Allobaculum stercoricanis DSM13633, Type strain	No	Firmicutes	Erysipelotrichales	Allobaculum	0.26	LYBHI 4 RJ	NA	NA	NA	NA	NA	NA	0.481916
Allobaculum stercoricanis DSM13633, Type strain	No	Firmicutes	Erysipelotrichales	Allobaculum	1.28	M104	NA	NA	NA	NA	NA	NA	1.16667
Anaerostipes caccae DSM14662, Type strain	No	Firmicutes	Clostridiales	Anaerostipes	0.888	M78 G	-5.13	2.62	0	15.93	-0.19	0.27	1.1072
Anaerostipes caccae DSM14662, Type strain	No	Firmicutes	Clostridiales	Anaerostipes	NA	LYBHI 4 RJ	NA	NA	NA	NA	NA	NA	1.11194
Anaerostipes caccae DSM14662, Type strain	No	Firmicutes	Clostridiales	Anaerostipes	0.735	LYBHI 4 RJ	-10.1	-0.68	0	23.19	-0.04	0.11	1.25872
Anaerostipes caccae DSM14662, Type strain	No	Firmicutes	Clostridiales	Anaerostipes	NA	LYBHI 4 RJ	NA	NA	NA	NA	NA	NA	1.44002
Anaerostipes caccae DSM14662, Type strain	No	Firmicutes	Clostridiales	Anaerostipes	NA	LYBHI 4 RJ	NA	NA	NA	NA	NA	NA	1.48341
Anaerostipes caccae DSM14662, Type strain	No	Firmicutes	Clostridiales	Anaerostipes	NA	LYBHI 4 RJ	NA	NA	NA	NA	NA	NA	1.4835
Anaerostipes caccae DSM14662, Type strain	No	Firmicutes	Clostridiales	Anaerostipes	1.583	M104	-4.33	0	0	14.46	0	0	1.64453
Anaerostipes caccae DSM14662, Type strain	No	Firmicutes	Clostridiales	Anaerostipes	NA	M104	NA	NA	NA	NA	NA	NA	2.28358
Anaerostipes hadrus DSM3319, Type strain	No	Firmicutes	Clostridiales	Anaerostipes	NA	M78	-8.83	-0.085	-0.035	4.215	-0.0425	-0.025	1.07442
Anaerostipes hadrus DSM3319, Type strain	No	Firmicutes	Clostridiales	Anaerostipes	0.603	M78	-8.08	-0.035	-0.015	4.015	0.0675	-0.025	1.38242
Anaerostipes hadrus DSM3319, Type strain	No	Firmicutes	Clostridiales	Anaerostipes	1.942	M110	-2.05	-0.115	-0.045	17.525	0.2475	-0.025	1.6974
Anaerotruncus colihominis DSM17241, Type strain	No	Firmicutes	Clostridiales	Anaerotruncus	NA	LYBHI 4 RJ	12.24	1.41	0.19	9.06	0.35	4.094	1.58245
Anaerotruncus colihominis DSM17241, Type strain	No	Firmicutes	Clostridiales	Anaerotruncus	NA	LYBHI 4 RJ	14.84	1.75	0.18	8.6	0.37	4.084	1.89782
Anaerotruncus colihominis DSM17241, Type strain	No	Firmicutes	Clostridiales	Anaerotruncus	1.053	LYBHI 4 RJ	6.94	0	0	8.62	0.08	3.894	2.31223
Atopobium parvulum DSM20469, Type strain	No	Actinobacteria	Coriobacteriales	Atopobium	0.5	M339	NA	NA	NA	NA	NA	NA	0.630802
Bacteroides caccae DSM19024, Type strain	No	Bacteroidetes	Bacteroidales	Bacteroides	0.4864	LYHBHI 1	9.69	9.99	0.09	-0.22	1.85	0	1.3355
Bacteroides cellulosilyticus DSM14838, Type strain	No	Bacteroidetes	Bacteroidales	Bacteroides	0.2592	M78	NA	NA	NA	NA	NA	NA	1.30035
Bacteroides cellulosilyticus DSM14838, Type strain	No	Bacteroidetes	Bacteroidales	Bacteroides	1.48	LYBHI 4 RJ	NA	NA	NA	NA	NA	NA	1.36536
Bacteroides fragilis DSM2151, Type strain	No	Bacteroidetes	Bacteroidales	Bacteroides	0.4961	LYHBHI 1	10.5	13.83	0.32	-0.18	3.39	0	1.2967
Bacteroides ovatus DSM1896, Type strain	No	Bacteroidetes	Bacteroidales	Bacteroides	0.67785	M104	9.69	0.03	-1.05	-0.24	0.07	0	1.17314
Bacteroides spp. D8	No	Bacteroidetes	Bacteroidales	Bacteroides	0.73745	M104	10.57	0.09	-1.83	-0.24	0.03	0	0.987152
Bacteroides stercoris DSM19555, Type strain	No	Bacteroidetes	Bacteroidales	Bacteroides	0.87	M78	NA	NA	NA	NA	NA	NA	0.797654
Bacteroides thetaiotaomicron DSM2079, Type strain	No	Bacteroidetes	Bacteroidales	Bacteroides	0.76595	M104	9.92	0.05	-1.79	-0.24	0.06	0	0.968131
Bacteroides thetaiotaomicron DSM2079, Type strain	No	Bacteroidetes	Bacteroidales	Bacteroides	NA	M17	NA	NA	NA	NA	NA	NA	1.04733
Bacteroides thetaiotaomicron DSM2079, Type strain	No	Bacteroidetes	Bacteroidales	Bacteroides	0.3	M110	NA	NA	NA	NA	NA	NA	1.24404
Bacteroides uniformis DSM6597, Type strain	No	Bacteroidetes	Bacteroidales	Bacteroides	1.09405	M104	9.77	46.69	-1.33	-0.19	0.28	0	1.1249
Bacteroides uniformis DSM6597, Type strain	No	Bacteroidetes	Bacteroidales	Bacteroides	0.695	LYBHI 4 RJ	NA	NA	NA	NA	NA	NA	1.1491
Bacteroides uniformis DSM6597, Type strain	No	Bacteroidetes	Bacteroidales	Bacteroides	NA	LYBHI 4	NA	NA	NA	NA	NA	NA	1.23575
Bacteroides vulgatus DSM1447, Type strain	No	Bacteroidetes	Bacteroidales	Bacteroides	0.4356	LYHBHI 1	13.73	10.07	0.26	-0.23	2.46	0	1.1542
Bacteroides xylanisolvens DSM18836, Type strain	No	Bacteroidetes	Bacteroidales	Bacteroides	0.94	LYBHI 4 RJ	NA	NA	NA	NA	NA	NA	1.00742
Bacteroides xylanisolvens DSM18836, Type strain	No	Bacteroidetes	Bacteroidales	Bacteroides	1.06	LYBHI 4	NA	NA	NA	NA	NA	NA	1.17658
Bifidobacterium adolescentis DSM20083, Type strain	No	Actinobacteria	Bifidobacteriales	Bifidobacterium	0.8835	M58	73.42	0	-1.03	0.02	0	0	1.3161
Bifidobacterium adolescentis DSM20086	No	Actinobacteria	Bifidobacteriales	Bifidobacterium	2	M58	NA	NA	NA	NA	NA	NA	1.63964
Bifidobacterium adolescentis DSM20086	No	Actinobacteria	Bifidobacteriales	Bifidobacterium	1.48	LYBHI 4	NA	NA	NA	NA	NA	NA	1.95136
Bifidobacterium angulatum DSM20098, Type strain	No	Actinobacteria	Bifidobacteriales	Bifidobacterium	1.0698	M58	69.21	0	-1.1	-0.01	0	0	1.18996
Bifidobacterium animalis subsp. animalis DSM20104, Type strain	No	Actinobacteria	Bifidobacteriales	Bifidobacterium	0.6845	M58	49.85	0	-0.36	0.06	0	0	1.56158
Bifidobacterium animalis subsp. animalis DSM20104, Type strain	No	Actinobacteria	Bifidobacteriales	Bifidobacterium	NA	M58	NA	NA	NA	NA	NA	NA	1.64288
Bifidobacterium bifidum DSM20082	No	Actinobacteria	Bifidobacteriales	Bifidobacterium	0.7933	M58	69.39	0	-0.9	-0.01	0	0	1.30534
Bifidobacterium bifidum DSM20082	No	Actinobacteria	Bifidobacteriales	Bifidobacterium	NA	M58	NA	NA	NA	NA	NA	NA	1.41639
Bifidobacterium breve ATCC15701	No	Actinobacteria	Bifidobacteriales	Bifidobacterium	0.31305	M104	15.61	0	-1.4	-0.18	0	0	1.71195
Bifidobacterium breve ATCC15701	No	Actinobacteria	Bifidobacteriales	Bifidobacterium	NA	M58	NA	NA	NA	NA	NA	NA	1.88654
Bifidobacterium breve DSM20091	No	Actinobacteria	Bifidobacteriales	Bifidobacterium	0.51975	M104	1.13	12.52	-1.02	-0.19	0.24	0	1.04169
Bifidobacterium catenulatum DSM16992, Type strain	No	Actinobacteria	Bifidobacteriales	Bifidobacterium	1.0662	M58	62.14	0	-0.81	-0.01	0	0	1.32669
Bifidobacterium choerinum DSM20434, Type strain	No	Actinobacteria	Bifidobacteriales	Bifidobacterium	NA	M58	NA	NA	NA	NA	NA	NA	1.67764
Bifidobacterium choerinum DSM20434, Type strain	No	Actinobacteria	Bifidobacteriales	Bifidobacterium	0.9709	M58	69.05	0	-1.04	0	0	0	1.83606
Bifidobacterium dentium DSM20084	No	Actinobacteria	Bifidobacteriales	Bifidobacterium	0.87615	M104	48.72	0	-1.84	-0.22	0	0	1.178
Bifidobacterium dentium DSM20436, Type strain	No	Actinobacteria	Bifidobacteriales	Bifidobacterium	0.79695	M104	42.87	0	-1.66	-0.18	0	0	1.78318
Bifidobacterium gallicum DSM20093, Type strain	No	Actinobacteria	Bifidobacteriales	Bifidobacterium	0.5834	M58	51.14	0	-0.57	0	0	0	1.08542
Bifidobacterium longum subsp. infantis DSM20088, Type strain	No	Actinobacteria	Bifidobacteriales	Bifidobacterium	0.7607	M58	49.77	0	-1.01	-0.01	0	0	1.36603
Bifidobacterium longum subsp. infantis DSM20088, Type strain	No	Actinobacteria	Bifidobacteriales	Bifidobacterium	1.32	M58	NA	NA	NA	NA	NA	NA	2.17117
Bifidobacterium longum subsp. longum DSM20219, Type strain	No	Actinobacteria	Bifidobacteriales	Bifidobacterium	0.8956	M58	65.04	0	-0.84	-0.02	0	0	1.47726
Bifidobacterium longum subsp. longum DSM20219, Type strain	No	Actinobacteria	Bifidobacteriales	Bifidobacterium	NA	M58	NA	NA	NA	NA	NA	NA	2.27105
Bifidobacterium pseudocatenulatum DSM20438, Type strain	No	Actinobacteria	Bifidobacteriales	Bifidobacterium	1.2699	M58	71.02	0	-1.07	-0.02	0	0	1.26206
Bifidobacterium ruminantium DSM6489, Type strain	No	Actinobacteria	Bifidobacteriales	Bifidobacterium	1.0753	M58	61.09	0	-1.15	-0.01	0	0	1.13916
Blautia coccoides DSM935, Type strain	No	Firmicutes	Clostridiales	Blautia	1.939	LYBHI 1	32.58	-0.13	-0.06	-0.06	-0.08	0.897	0.87531
Blautia coccoides DSM935, Type strain	No	Firmicutes	Clostridiales	Blautia	1.686	LYBHI 1	39.37	-0.14	-0.06	-0.08	-0.09	0.897	0.8832
Blautia coccoides DSM935, Type strain	No	Firmicutes	Clostridiales	Blautia	1.879	LYBHI 1 mucin	40.22	-0.13	0.02	-0.05	-0.08	0.897	0.920743
Blautia coccoides DSM935, Type strain	No	Firmicutes	Clostridiales	Blautia	NA	LYBHI 1	NA	NA	NA	NA	NA	NA	0.925161
Blautia coccoides DSM935, Type strain	No	Firmicutes	Clostridiales	Blautia	0.792	M78	21	-0.415	-0.075	-0.415	-0.0525	3.842	0.949451
Blautia coccoides DSM935, Type strain	No	Firmicutes	Clostridiales	Blautia	1.247	M78	20.32	-0.395	-0.075	-0.415	-0.0825	3.842	0.968113
Blautia coccoides DSM935, Type strain	No	Firmicutes	Clostridiales	Blautia	1.775	M110	34.69	-0.365	-0.075	-0.415	0.1375	3.842	1.00131
Blautia coccoides DSM935, Type strain	No	Firmicutes	Clostridiales	Blautia	0.792	M78	37.14	-0.375	-0.015	-0.225	-0.1325	3.842	1.06246
Blautia coccoides DSM935, Type strain	No	Firmicutes	Clostridiales	Blautia	1.489	M78	21.72	-0.365	-0.075	-0.275	-0.0725	3.842	1.17546
Blautia coccoides DSM935, Type strain	No	Firmicutes	Clostridiales	Blautia	1.905	LYBHI 4 RJ	46.25	0.5	0.02	0.2	0.02	0.01	1.20404
Blautia gnavus, B07	No	Firmicutes	Clostridiales	Blautia	0.888	LYBHI 1	9.6	-0.07	0.01	-0.03	-0.06	0	1.32258
Blautia gnavus, B07	No	Firmicutes	Clostridiales	Blautia	1.205	LYBHI 4	26.57	3.45	0.37	1.87	0.25	0.33	1.39405
Blautia gnavus, B07	No	Firmicutes	Clostridiales	Blautia	1.451	LYBHI 4	28.06	3.24	0.36	1.82	0.65	0.35	1.45135
Blautia gnavus, B07	No	Firmicutes	Clostridiales	Blautia	1.451	LYBHI 4	NA	NA	NA	NA	NA	NA	2.0819
Blautia gnavus, B09	No	Firmicutes	Clostridiales	Blautia	NA	LYBHI 1	NA	NA	NA	NA	NA	NA	0.942225
Blautia gnavus, B09	No	Firmicutes	Clostridiales	Blautia	1.443	LYBHI 4	24.54	3.44	0.37	1.85	0.69	0.33	1.67653
Blautia gnavus, B94	No	Firmicutes	Clostridiales	Blautia	NA	LYBHI 4	29	3.9	0.42	2.09	0.33	0.37	1.20746
Blautia gnavus, B94	No	Firmicutes	Clostridiales	Blautia	1.559	LYBHI 4	NA	NA	NA	NA	NA	NA	1.34974
Blautia gnavus, B94	No	Firmicutes	Clostridiales	Blautia	NA	LYBHI 4	NA	NA	NA	NA	NA	NA	1.47123
Blautia gnavus, B94	No	Firmicutes	Clostridiales	Blautia	1.115	LYBHI 1	12.38	0.16	0.03	0.1	0.08	0	1.5404
Blautia gnavus, B94	No	Firmicutes	Clostridiales	Blautia	1.559	LYBHI 4	26.17	3.35	0.36	1.81	0.68	0.32	2.09245
Blautia gnavus, FRE1	No	Firmicutes	Clostridiales	Blautia	1.612	LYBHI 4	11.27	0	0	-0.01	0	0	1.04306
Blautia gnavus, FRE1	No	Firmicutes	Clostridiales	Blautia	1.63	LYBHI 4	11.83	0.02	0	0.02	0.04	0	1.13321
Blautia gnavus, FRE1	No	Firmicutes	Clostridiales	Blautia	1.79	LYBHI 4 RJ	14.57	0.33	0.02	-0.05	0.01	-0.12	1.1417
Blautia gnavus, FRE1	No	Firmicutes	Clostridiales	Blautia	1.905	LYBHI 4	13.96	0	-0.01	0.01	-0.4	0	1.30766
Blautia gnavus, FRE1	No	Firmicutes	Clostridiales	Blautia	1.63	LYBHI 4	11.83	0.02	0	0.02	0.04	0	1.82834
Blautia gnavus, V62	No	Firmicutes	Clostridiales	Blautia	1.621	LYBHI 4	10.54	29.83	0.37	1.72	0.34	0.27	0.91263
Blautia gnavus, V62	No	Firmicutes	Clostridiales	Blautia	NA	LYBHI 4	6.6	0.08	-0.02	-0.07	0.4	0	1.03964
Blautia gnavus, V62	No	Firmicutes	Clostridiales	Blautia	1.855	LYBHI 4	15.45	37.14	0.35	1.7	0.83	0.32	1.71256
Blautia gnavus, V62	No	Firmicutes	Clostridiales	Blautia	1.855	LYBHI 4	15.45	37.14	0.35	1.7	0.83	0.32	1.7658
Blautia gnavus, V62	No	Firmicutes	Clostridiales	Blautia	1.621	LYBHI 4	10.41	29.21	0.34	1.63	0.31	0.35	2.00972
Blautia gnavus, V96	No	Firmicutes	Clostridiales	Blautia	NA	LYBHI 4	3.17	0.72	-0.01	0.02	0.06	0	1.10526
Blautia gnavus, V96	No	Firmicutes	Clostridiales	Blautia	NA	LYBHI 1	3.15	3	-0.01	-0.06	0.04	0	1.11518
Blautia gnavus, V96	No	Firmicutes	Clostridiales	Blautia	1.545	LYBHI 4	15.46	34.58	0.35	1.68	0.44	0.29	1.53797
Blautia gnavus, V96	No	Firmicutes	Clostridiales	Blautia	1.961	LYBHI 4	19.57	41.63	0.38	1.75	0.97	0.29	1.58435
Blautia gnavus, V96	No	Firmicutes	Clostridiales	Blautia	1.545	LYBHI 4	15.46	34.58	0.35	1.68	0.44	0.29	2.10595
Blautia gnavus, V96	No	Firmicutes	Clostridiales	Blautia	1.961	LYBHI 4	19.57	41.63	0.38	1.75	0.97	0.29	2.32058
Blautia hansenii DSM20583, Type strain	No	Firmicutes	Clostridiales	Blautia	1.536	M104	10.61	-0.17	-0.02	-0.18	-0.03	0	1.05818
Blautia hansenii DSM20583, Type strain	No	Firmicutes	Clostridiales	Blautia	1.536	M104	79.58	19.82	1.81	10.06	3.96	1.67	1.25232
Blautia hansenii DSM20583, Type strain	No	Firmicutes	Clostridiales	Blautia	NA	M78	NA	NA	NA	NA	NA	NA	1.46757
Blautia hansenii DSM20583, Type strain	No	Firmicutes	Clostridiales	Blautia	1.59	M104	3.77	0	0	0	0	0	2.32938
Blautia hansenii DSM20583, Type strain	No	Firmicutes	Clostridiales	Blautia	1.3033	LYBHI 4	9.19	0	0	0.02	0	0	1.2223
Blautia hydrogenotrophica DSM10507, Type strain	No	Firmicutes	Clostridiales	Blautia	NA	LYBHI 4 RJ	16.14	0.78	0.52	0.32	1.29	-0.12	1.02571
Blautia hydrogenotrophica DSM10507, Type strain	No	Firmicutes	Clostridiales	Blautia	0.595	M78	3.15	0.145	0.545	-0.005	1.3575	-0.025	1.04299
Blautia hydrogenotrophica DSM10507, Type strain	No	Firmicutes	Clostridiales	Blautia	1.4978	LYBHI 4 RJ	30.35	-0.08	0.26	-0.01	0.45	0.03	1.09515
Blautia hydrogenotrophica DSM10507, Type strain	No	Firmicutes	Clostridiales	Blautia	1.394	LYBHI 4	21.13	0.05	1.08	0.03	1.99	0	1.13915
Blautia hydrogenotrophica DSM10507, Type strain	No	Firmicutes	Clostridiales	Blautia	NA	LYBHI 4	18.06	0	0.54	0	1.48	0	1.38239
Blautia hydrogenotrophica DSM10507, Type strain	No	Firmicutes	Clostridiales	Blautia	1.5823	M104	14.66	0	0	0	0	0	1.41392
Blautia hydrogenotrophica DSM10507, Type strain	No	Firmicutes	Clostridiales	Blautia	NA	LYBHI 4 RJ	30.81	-0.12	4.57	-0.12	9.29	-0.12	2.04809
Blautia obeum DSM25238, Type strain	No	Firmicutes	Clostridiales	Blautia	1.473	LYBHI 4	24.75	-0.02	-0.01	0.03	0.06	0	0.807931
Blautia obeum DSM25238, Type strain	No	Firmicutes	Clostridiales	Blautia	1.788	LYBHI 4	27.78	0.13	0.02	0.15	0.04	0	1.00051
Blautia obeum DSM25238, Type strain	No	Firmicutes	Clostridiales	Blautia	1.945	LYBHI 4	28.49	0.38	0.07	0.28	0.16	0	1.05307
Blautia obeum DSM25238, Type strain	No	Firmicutes	Clostridiales	Blautia	1.997	LYBHI 4 RJ	28.62	0.38	0.06	0.16	0.11	0.03	1.15084
Blautia producta DSM2950, Type strain	No	Firmicutes	Clostridiales	Blautia	1.033	M104	0.19	-0.15	-0.08	-0.18	0.02	0	0.927187
Blautia producta DSM2950, Type strain	No	Firmicutes	Clostridiales	Blautia	1.375	LYBHI 4 RJ	3.02	-0.06	-0.02	-0.23	-0.04	-0.12	1.09237
Blautia producta DSM2950, Type strain	No	Firmicutes	Clostridiales	Blautia	1.936	M104	2.58	-0.16	-0.07	-0.18	0.04	0	1.09524
Blautia producta DSM2950, Type strain	No	Firmicutes	Clostridiales	Blautia	1.308	LYBHI 4	3.21	-0.18	-0.08	-0.11	-0.03	0	1.10648
Blautia producta DSM2950, Type strain	No	Firmicutes	Clostridiales	Blautia	0.57	M78	-4.61	-0.375	-0.075	-0.415	-0.0225	-0.025	1.1316
Blautia producta DSM2950, Type strain	No	Firmicutes	Clostridiales	Blautia	NA	M104	NA	NA	NA	NA	NA	NA	1.2849
Blautia wexlerae DSM19850, Type strain	No	Firmicutes	Clostridiales	Blautia	0.269	M104	15.88	3.52	0.37	1.81	0.69	0.35	0.989299
Blautia wexlerae DSM19850, Type strain	No	Firmicutes	Clostridiales	Blautia	0.385	M78	-4.42	0.185	0.025	0.015	0.1275	-0.025	1.16547
Blautia wexlerae DSM19850, Type strain	No	Firmicutes	Clostridiales	Blautia	0.407	M78	11.21	3.535	0.395	1.725	0.6875	0.375	1.37354
Butyrivibrio fibrisolvens DSM3071, Type strain	No	Firmicutes	Clostridiales	Butyrivibrio	0.6596	LYBHI 2	1.64	0	-0.07	-0.05	0.02	0	0.994359
Butyrivibrio fibrisolvens DSM3071, Type strain	No	Firmicutes	Clostridiales	Butyrivibrio	0.791	LYBHI 4 RJ	4.11	0.39	0	8.3	0	0.09	1.21139
Butyrivibrio fibrisolvens DSM3071, Type strain	No	Firmicutes	Clostridiales	Butyrivibrio	0.403	LYBHI 4 RJ	104.86	30.28	3.2	15.29	6	2.84	1.24175
Clostridium paraputrificum, G12	No	Firmicutes	Clostridiales	Clostridium	0.1961	LYHBHI 1	7.75	0	0.15	3.71	0	0	1.37196
Clostridium sardiniense, C3	No	Firmicutes	Clostridiales	Clostridium	0.3132	M78	2.92	0.16	0.02	7.72	0	0	2.04783
Clostridium sardiniense, C7	No	Firmicutes	Clostridiales	Clostridium	0.3865	M78	5.54	0.43	0	15.23	0	0	2.05217
Clostridium sardiniense, C9	No	Firmicutes	Clostridiales	Clostridium	0.2875	M78	7.06	0.44	0	7.92	0	0	2.0388
Clostridium sardiniense, D12	No	Firmicutes	Clostridiales	Clostridium	0.3978	M78	2.53	0.05	0	6.15	0	0	1.89983
Clostridium sardiniense, D7	No	Firmicutes	Clostridiales	Clostridium	0.5694	M78	6.53	0	-0.1	-0.2	0	0	2.30803
Clostridium sardiniense, I11	No	Firmicutes	Clostridiales	Clostridium	0.3433	M78	2.17	0	7.97	13.22	0	0	1.78191
Collinsella aerofaciens DSM3979, Type strain	No	Actinobacteria	Coriobacteriales	Collinsella	0.1906	LYHBHI 1	3.96	0	-0.15	-0.17	0	0	1.07294
Collinsella aerofaciens DSM3979, Type strain	No	Actinobacteria	Coriobacteriales	Collinsella	NA	M339	9.57	0	0.11	0.01	0.03	0	1.09555
Coprococcus eutactus ATCC27759, Type strain	No	Firmicutes	Clostridiales	Coprococcus	0.413	M78	0.96	1.355	-0.015	0.135	0.1775	-0.025	1.26684
Coprococcus eutactus ATCC27759, Type strain	No	Firmicutes	Clostridiales	Coprococcus	0.973	M110	-4.49	12.375	-0.035	-0.215	0.4875	-0.025	1.32962
Dorea formicigenerans DSM3992, Type strain	No	Firmicutes	Clostridiales	Dorea	0.5601	LYBHI 1	2.44	0.65	-0.08	2.39	0	0	1.35684
Dorea formicigenerans DSM3992, Type strain	No	Firmicutes	Clostridiales	Dorea	0.857	M110	-1.82	0.555	-0.045	6.525	0.1375	-0.025	1.63371
Dorea formicigenerans DSM3992, Type strain	No	Firmicutes	Clostridiales	Dorea	1.45	M78	7.26	19.225	-0.075	4.645	0.5475	-0.025	1.70732
Dorea longicatena DSM13814, Type strain	No	Firmicutes	Clostridiales	Dorea	1.5753	LYBHI 4	11.21	0	0	0.02	0	0	0.810952
Dorea longicatena DSM13814, Type strain	No	Firmicutes	Clostridiales	Dorea	1.3694	LYBHI 4 RJ	12.48	-0.12	0	-0.05	-0.05	0.05	0.909856
Dorea longicatena DSM13814, Type strain	No	Firmicutes	Clostridiales	Dorea	2	M104	12.91	0	0	0	0	0	1.93175
Edwardsiella tarda ATCC23685	S	Proteobacteria	Gammaproteobacteria	Edwardsiella	NA	M3	NA	NA	NA	NA	NA	NA	1.06119
Edwardsiella tarda ATCC23685	S	Proteobacteria	Gammaproteobacteria	Edwardsiella	NA	M104	NA	NA	NA	NA	NA	NA	1.27467
Edwardsiella tarda ATCC23685	S	Proteobacteria	Gammaproteobacteria	Edwardsiella	NA	M3	NA	NA	NA	NA	NA	NA	1.36127
Edwardsiella tarda DSM30052, Type strain	S	Proteobacteria	Gammaproteobacteria	Edwardsiella	NA	LYBHI 4	NA	NA	NA	NA	NA	NA	1.04366
Edwardsiella tarda DSM30052, Type strain	S	Proteobacteria	Gammaproteobacteria	Edwardsiella	NA	LYBHI 4 RJ	NA	NA	NA	NA	NA	NA	1.11847
Edwardsiella tarda DSM30052, Type strain	S	Proteobacteria	Gammaproteobacteria	Edwardsiella	1.34	LYBHI 1	NA	NA	NA	NA	NA	NA	1.21115
Edwardsiella tarda DSM30052, Type strain	S	Proteobacteria	Gammaproteobacteria	Edwardsiella	0.73	LB	NA	NA	NA	NA	NA	NA	1.24687
Edwardsiella tarda DSM30052, Type strain	S	Proteobacteria	Gammaproteobacteria	Edwardsiella	0.44	M1	NA	NA	NA	NA	NA	NA	1.26747
Edwardsiella tarda DSM30052, Type strain	S	Proteobacteria	Gammaproteobacteria	Edwardsiella	0.85	M1	NA	NA	NA	NA	NA	NA	1.2806
Edwardsiella tarda DSM30052, Type strain	S	Proteobacteria	Gammaproteobacteria	Edwardsiella	0.29	M1	NA	NA	NA	NA	NA	NA	1.28589
Edwardsiella tarda DSM30052, Type strain	S	Proteobacteria	Gammaproteobacteria	Edwardsiella	0.36	M1	NA	NA	NA	NA	NA	NA	1.31417
Edwardsiella tarda DSM30052, Type strain	S	Proteobacteria	Gammaproteobacteria	Edwardsiella	0.82	LB	NA	NA	NA	NA	NA	NA	1.32253
Edwardsiella tarda DSM30052, Type strain	S	Proteobacteria	Gammaproteobacteria	Edwardsiella	3.16	LB	NA	NA	NA	NA	NA	NA	1.35229
Edwardsiella tarda DSM30052, Type strain	S	Proteobacteria	Gammaproteobacteria	Edwardsiella	1.46	M1	NA	NA	NA	NA	NA	NA	1.61594
Edwardsiella tarda DSM30052, Type strain	S	Proteobacteria	Gammaproteobacteria	Edwardsiella	NA	M104	NA	NA	NA	NA	NA	NA	1.74379
Eggerthella lenta DSM2243, Type strain	No	Actinobacteria	Eggerthellales	Eggerthella	NA	M339	1.71	0	0	0.09	0.12	0	0.717949
Enterococcus faecium, FAIR E345	Yes	Firmicutes	Lactobacillales	Enterococcus	NA	BHI aerobic	2.5	0	0.01	0.01	-0.01	0	1.05041
Erysipelatoclostridium ramosum DSM1402, Type strain	No	Firmicutes	Clostridiales	Erysipelatoclostridium	1.427	LYBHI 1	14.29	0.23	0.04	0.14	-0.02	0	1.02024
Erysipelatoclostridium ramosum DSM1402, Type strain	No	Firmicutes	Clostridiales	Erysipelatoclostridium	1.782	LYBHI 4	14.58	0.15	0.01	0.06	0.06	0	1.1117
Erysipelatoclostridium ramosum DSM1402, Type strain	No	Firmicutes	Clostridiales	Erysipelatoclostridium	1.566	LYBHI 4 RJ	16.79	0.28	0	-0.1	-0.01	-0.12	1.19814
Erysipelatoclostridium ramosum DSM1402, Type strain	No	Firmicutes	Clostridiales	Erysipelatoclostridium	1.194	LYBHI 4 RJ	23.02	0.05	0	10.44	0.02	0.01	1.3583
Erysipelatoclostridium saccharogumia DSM17460, Type strain	No	Firmicutes	Clostridiales	Erysipelatoclostridium	0.5773	M104 G	6.84	0	0	0	0	0	1.19777
Erysipelatoclostridium saccharogumia DSM17460, Type strain	No	Firmicutes	Clostridiales	Erysipelatoclostridium	1.2188	M104	3.83	0	0	0	0	0	1.56232
Erysipelotrichaceae spiroforme DSM1552, Type strain	No	Firmicutes	Clostridiales	Erysipelatoclostridium	0.769	M110	8.4	0	0	0.07	-0.33	0	1.131
Erysipelotrichaceae spiroforme DSM1552, Type strain	No	Firmicutes	Clostridiales	Erysipelatoclostridium	0.967	LYBHI 4 RJ	73.61	5.63	0.44	3.83	0.51	0.33	1.15182
Erysipelotrichaceae spiroforme DSM1552, Type strain	No	Firmicutes	Clostridiales	Erysipelatoclostridium	0.987	LYBHI 4	8.42	0.08	0	0.17	0.04	0	1.34061
Escherichia coli, LF82	Yes	Proteobacteria	Gammaproteobacteria	Escherichia	NA	LB	NA	NA	NA	NA	NA	NA	2.44661
Escherichia coli, LF82	Yes	Proteobacteria	Gammaproteobacteria	Escherichia	NA	LB	NA	NA	NA	NA	NA	NA	2.48049
Escherichia coli, MG1655	Yes	Proteobacteria	Gammaproteobacteria	Escherichia	NA	LB	NA	NA	NA	NA	NA	NA	2.154
Escherichia coli, S123	Yes	Proteobacteria	Gammaproteobacteria	Escherichia	NA	LB	NA	NA	NA	NA	NA	NA	2.28131
Escherichia coli, S123	Yes	Proteobacteria	Gammaproteobacteria	Escherichia	NA	LB	NA	NA	NA	NA	NA	NA	2.6807
Eubacterium coprostanoligenes ATCC51222, Type strain	No	Firmicutes	Clostridiales	Eubacterium	NA	LYBHI 4 CH/PL	NA	NA	NA	NA	NA	NA	0.888116
Eubacterium coprostanoligenes ATCC51222, Type strain	No	Firmicutes	Clostridiales	Eubacterium	NA	BCM	NA	NA	NA	NA	NA	NA	1.05827
Eubacterium eligens DSM3376, Type strain	No	Firmicutes	Clostridiales	Eubacterium	0.4872	M436	-0.51	0	0.65	-1	-0.91	0	1.05717
Eubacterium eligens DSM3376, Type strain	No	Firmicutes	Clostridiales	Eubacterium	1.03	LYBHI 4 RJ	-3.71	-1.32	1	-0.86	1.65	0	1.0608
Eubacterium eligens DSM3376, Type strain	No	Firmicutes	Clostridiales	Eubacterium	0.823	LYBHI 4	NA	NA	NA	NA	NA	NA	1.08056
Eubacterium eligens DSM3376, Type strain	No	Firmicutes	Clostridiales	Eubacterium	1.3043	M104	3.75	0	0	0	0.01	0	1.20343
Eubacterium hallii DSM3353, Type strain	No	Firmicutes	Clostridiales	Eubacterium	0.38	M78	-5.96	-0.205	-0.045	-0.245	-0.0125	-0.025	0.97855
Eubacterium limosum DSM20543, Type strain	No	Firmicutes	Clostridiales	Eubacterium	NA	LYBHI 3	13.87	0.04	0.42	6.2	0.41	0.11	1.65075
Eubacterium limosum DSM20543, Type strain	No	Firmicutes	Clostridiales	Eubacterium	2.216	M104	19.2	-0.05	-0.04	13.46	0.02	0.11	2.44068
Eubacterium limosum DSM20543, Type strain	No	Firmicutes	Clostridiales	Eubacterium	NA	M104	23.46	0.05	-0.02	12.31	0.01	0	3.20077
Eubacterium rectale ATCC33656	No	Firmicutes	Clostridiales	Eubacterium	0.2309	LYHBHI 1	0.1	4.64	-0.15	-0.16	0	0	1.10793
Eubacterium rectale ATCC33656	No	Firmicutes	Clostridiales	Eubacterium	0.2309	LYHBHI 4	NA	NA	NA	NA	NA	NA	1.40744
Eubacterium ventriosum DSM3988, Type strain	No	Firmicutes	Clostridiales	Eubacterium	0.265	M110	-0.69	0.515	-0.005	0.125	0.1675	-0.025	1.1599
Eubacterium ventriosum DSM3988, Type strain	No	Firmicutes	Clostridiales	Eubacterium	0.9557	LYBHI 4 RJ	-1.28	4.47	0	-0.1	-0.02	0.02	1.18824
Eubacterium ventriosum DSM3988, Type strain	No	Firmicutes	Clostridiales	Eubacterium	NA	M110 K1	8.01	29.72	0	0	0.82	0	1.24753
Faecalibacterium prausnitzii ATCC27768, Type strain	No	Firmicutes	Clostridiales	Faecalibacterium	0.42	LYBHI 4 RJ	NA	NA	NA	NA	NA	NA	1.10588
Faecalibacterium prausnitzii ATCC27768, Type strain	No	Firmicutes	Clostridiales	Faecalibacterium	0.64	M110	NA	NA	NA	NA	NA	NA	1.28536
Faecalibacterium prausnitzii ATCC27768, Type strain	No	Firmicutes	Clostridiales	Faecalibacterium	0.61	M339	NA	NA	NA	NA	NA	NA	1.44772
Faecalibacterium prausnitzii ATCC27768, Type strain	No	Firmicutes	Clostridiales	Faecalibacterium	0.85	LYBHI 4	NA	NA	NA	NA	NA	NA	1.50667
Faecalibacterium prausnitzii DSM17677, Strain A2-165	No	Firmicutes	Clostridiales	Faecalibacterium	1.176	LYBHI 2	-1.21	-0.08	-0.02	7.78	-0.01	0	2.04672
Faecalibacterium prausnitzii DSM17677, Strain A2-165	No	Firmicutes	Clostridiales	Faecalibacterium	1.697	LYBHI 4	18.64	-0.03	-0.02	-0.03	-0.46	0	0.981561
Faecalibacterium prausnitzii DSM17677, Strain A2-165	No	Firmicutes	Clostridiales	Faecalibacterium	1.6593	LYBHI 4	-2.74	0	0	7.48	0.01	0	1.19367
Faecalibacterium prausnitzii DSM17677, Strain A2-165	No	Firmicutes	Clostridiales	Faecalibacterium	NA	LYBHI 4	NA	NA	NA	NA	NA	NA	1.29761
Faecalibacterium prausnitzii DSM17677, Strain A2-165	No	Firmicutes	Clostridiales	Faecalibacterium	NA	LYBHI 4 RJ	NA	NA	NA	NA	NA	NA	1.3399
Faecalibacterium prausnitzii DSM17677, Strain A2-165	No	Firmicutes	Clostridiales	Faecalibacterium	NA	LYBHI 4 RJ	-9.9	-1.32	0	6.11	-0.11	0	1.3564
Faecalibacterium prausnitzii DSM17677, Strain A2-165	No	Firmicutes	Clostridiales	Faecalibacterium	0.591	LYBHI 4	-5.52	0	0	8.63	0.02	0	1.56239
Faecalibacterium prausnitzii DSM17677, Strain A2-165	No	Firmicutes	Clostridiales	Faecalibacterium	0.3612	LYBHI 4	-0.49	1.34	0	15.31	0.14	0.08	1.59541
Faecalibacterium prausnitzii DSM17677, Strain A2-165	No	Firmicutes	Clostridiales	Faecalibacterium	1.596	LYBHI 4	18.13	0.11	-0.02	-0.05	0.35	0	1.59598
Faecalibacterium prausnitzii DSM17677, Strain A2-165	No	Firmicutes	Clostridiales	Faecalibacterium	NA	LYBHI 4	NA	NA	NA	NA	NA	NA	1.62305
Faecalibacterium prausnitzii DSM17677, Strain A2-165	No	Firmicutes	Clostridiales	Faecalibacterium	0.902	LYBHI 4	-0.83	-0.02	-0.02	8.02	-0.06	0	1.84178
Faecalibacterium prausnitzii, L2-6	No	Firmicutes	Clostridiales	Faecalibacterium	NA	LYBHI 4	NA	NA	NA	NA	NA	NA	1.00595
Faecalibacterium prausnitzii, L2-6	No	Firmicutes	Clostridiales	Faecalibacterium	0.914	LYBHI 4	8.35	0.05	0	0	0.01	0	0.891213
Faecalibacterium prausnitzii, L2-6	No	Firmicutes	Clostridiales	Faecalibacterium	NA	LYBHI 4	-5.22	0	0	6.88	0	0	1.01696
Faecalitalea contorta DSM3982, Type strain	No	Firmicutes	Clostridiales	Lachnoclostridium	1.919	M110	-0.46	0.425	-0.005	0.135	0.2075	-0.025	0.905437
Faecalitalea contorta DSM3982, Type strain	No	Firmicutes	Clostridiales	Lachnoclostridium	2.5196	M110 K1	18.9	0	0.17	0	-0.44	0	0.922348
Faecalitalea contorta DSM3982, Type strain	No	Firmicutes	Clostridiales	Lachnoclostridium	1.227	M78	15.7	-0.245	-0.055	-0.415	0.2175	-0.025	0.995349
Faecalitalea contorta DSM3982, Type strain	No	Firmicutes	Clostridiales	Lachnoclostridium	1.919	M110	NA	NA	NA	NA	NA	NA	1.10092
Faecalitalea cylindroides DSM3983, Type strain	No	Firmicutes	Clostridiales	Faecalitalea	0.2	LYBHI 4 RJ	NA	NA	NA	NA	NA	NA	1.01306
Faecalitalea cylindroides DSM3983, Type strain	No	Firmicutes	Clostridiales	Faecalitalea	2.2059	M110	1.99	0	0	0	-0.44	0	1.07838
Faecalitalea cylindroides DSM3983, Type strain	No	Firmicutes	Clostridiales	Faecalitalea	2.5099	M104	-0.05	0	0	0	0	0	1.10445
Faecalitalea cylindroides DSM3983, Type strain	No	Firmicutes	Clostridiales	Faecalitalea	1.8022	LYBHI 4 RJ	2.21	-0.08	0	-0.04	0.05	0	1.15368
Faecalitalea cylindroides DSM3983, Type strain	No	Firmicutes	Clostridiales	Faecalitalea	2.2059	M110	1.99	0	0	0	-0.44	0	1.21045
Faecalitalea cylindroides DSM3983, Type strain	No	Firmicutes	Clostridiales	Faecalitalea	0.35	M78	NA	NA	NA	NA	NA	NA	2.12661
Faecalitalea fissicatena DSM3598, Type strain	No	Firmicutes	Clostridiales	Lachnoclostridium	1.3048	LYBHI 4 RJ	11.42	-0.15	0	-0.06	-0.04	0.04	0.90099
Faecalitalea fissicatena DSM3598, Type strain	No	Firmicutes	Clostridiales	Lachnoclostridium	1.295	M339	18.17	0	0	0	0.02	0	1.2144
Faecalitalea fissicatena DSM3598, Type strain	No	Firmicutes	Clostridiales	Lachnoclostridium	0.2634	M104 C	3.58	0	0	0	0	0	1.8457
Flavonifractor plautii DSM6740	No	Firmicutes	Clostridiales	Flavonifractor	0.499	M78	-2.29	0.665	-0.045	2.915	-0.0425	-0.025	0.9
Flavonifractor plautii DSM6740	No	Firmicutes	Clostridiales	Flavonifractor	0.855	M110	-1.36	0.795	-0.045	4.305	0.2375	-0.025	1.12496
Flavonifractor plautii DSM6740	No	Firmicutes	Clostridiales	Flavonifractor	NA	M110	4.47	9.865	-0.075	5.435	0.6275	-0.025	1.12496
Flavonifractor plautii DSM6740	No	Firmicutes	Clostridiales	Flavonifractor	NA	LYBHI 4 RJ	15.99	13.28	0.01	10.66	0.11	0.05	1.17226
Flavonifractor plautii DSM6740	No	Firmicutes	Clostridiales	Flavonifractor	1.467	M78	20.35	28.38	0.05	5.97	1.28	0.13	1.37261
Fusobacterium naviforme DSM20699	No	Fusobacteria	Fusobacteriales	Fusobacterium	NA	M104	7.45	1.81	-1.61	23.66	0	0	2.10552
Fusobacterium nucleatum subsp. nucleatum DSM15643	No	Fusobacteria	Fusobacteriales	Fusobacterium	1.47	LYBHI 4 RJ	NA	NA	NA	NA	NA	NA	1.40575
Fusobacterium nucleatum subsp. vincentii DSM19508	No	Fusobacteria	Fusobacteriales	Fusobacterium	NA	M104	7.8	2.06	0	16.65	0.03	0.01	4.79377
Fusobacterium nucleatum subsp. vincentii DSM19508	No	Fusobacteria	Fusobacteriales	Fusobacterium	0.398	M78	28.7	0.9	0.07	24.34	0	0	1.65576
Hungatella hathewayi DSM13479, Type strain	No	Firmicutes	Clostridiales	Hungatella	1.43	M104	NA	NA	NA	NA	NA	NA	0.68632
Hungatella hathewayi DSM13479, Type strain	No	Firmicutes	Clostridiales	Hungatella	0.592	M104	3.37	-0.17	-0.03	-0.04	-0.03	0	0.821053
Hungatella hathewayi DSM13479, Type strain	No	Firmicutes	Clostridiales	Hungatella	1.639	LYBHI 4 RJ	20.84	1.69	0.08	0.87	-0.04	-0.02	1.03403
Lachnoclostridium asparagiforme DSM15981, Type strain	No	Firmicutes	Clostridiales	Lachnoclostridium	2.1619	LYBHI 4 RJ	18.01	-0.12	0	-0.1	-0.01	0	0.740447
Lachnoclostridium asparagiforme DSM15981, Type strain	No	Firmicutes	Clostridiales	Lachnoclostridium	1.14	M104	NA	NA	NA	NA	NA	NA	0.751746
Lachnoclostridium asparagiforme DSM15981, Type strain	No	Firmicutes	Clostridiales	Lachnoclostridium	1.9375	LYBHI 4 RJ	18.83	-0.08	0	0	-0.09	0	0.75889
Lachnoclostridium asparagiforme DSM15981, Type strain	No	Firmicutes	Clostridiales	Lachnoclostridium	0.32	M104	NA	NA	NA	NA	NA	NA	0.76933
Lachnoclostridium asparagiforme DSM15981, Type strain	No	Firmicutes	Clostridiales	Lachnoclostridium	1.882	LYBHI 4	17.56	0	0	0.04	0.07	0	0.890031
Lachnoclostridium asparagiforme DSM15981, Type strain	No	Firmicutes	Clostridiales	Lachnoclostridium	1.6302	M104 G	NA	NA	NA	NA	NA	NA	0.894854
Lachnoclostridium asparagiforme DSM15981, Type strain	No	Firmicutes	Clostridiales	Lachnoclostridium	0.507	M78 G	-4.1	-0.335	-0.075	-0.415	-0.0725	-0.025	0.954006
Lachnoclostridium asparagiforme DSM15981, Type strain	No	Firmicutes	Clostridiales	Lachnoclostridium	NA	M104	NA	NA	NA	NA	NA	NA	0.995036
Lachnoclostridium asparagiforme DSM15981, Type strain	No	Firmicutes	Clostridiales	Lachnoclostridium	1.6302	M104	16.29	0	0	0	0	0	1.03422
Lachnoclostridium asparagiforme DSM15981, Type strain	No	Firmicutes	Clostridiales	Lachnoclostridium	0.302	M104	2.06	-0.07	-0.02	-0.03	0.16	0	1.16491
Lachnoclostridium asparagiforme DSM15981, Type strain	No	Firmicutes	Clostridiales	Lachnoclostridium	2	M339	22.48	0	0	0	0	0	1.32617
Lachnoclostridium bolteae DSM15670, Type strain	No	Firmicutes	Clostridiales	Lachnoclostridium	1.24	M104	16.16	-0.11	-0.08	-0.18	-0.03	0	0.869255
Lachnoclostridium bolteae DSM15670, Type strain	No	Firmicutes	Clostridiales	Lachnoclostridium	1.669	M104	17.08	-0.17	-0.08	-0.18	-0.03	0	1.10471
Lachnoclostridium bolteae DSM15670, Type strain	No	Firmicutes	Clostridiales	Lachnoclostridium	1.606	LYBHI 4 RJ	21.9	0.37	0	0.17	-0.01	0.03	1.22723
Lachnoclostridium clostridioforme DSM933	No	Firmicutes	Clostridiales	Lachnoclostridium	0.34	LYBHI 4 RJ	19.23	-0.06	0	0.03	-0.06	0	0.925126
Lachnoclostridium clostridioforme DSM933	No	Firmicutes	Clostridiales	Lachnoclostridium	1.2	M412	11.2	0	0	0	0	0	0.983579
Lachnoclostridium indolis DSM755, Type strain	No	Firmicutes	Clostridiales	Lachnoclostridium	1.181	M78	0.02	-0.305	-0.045	-0.255	-0.0525	-0.025	0.839535
Lachnoclostridium indolis DSM755, Type strain	No	Firmicutes	Clostridiales	Lachnoclostridium	1.983	M110	15.34	-0.265	-0.035	0.305	0.2775	-0.025	0.843972
Lachnoclostridium indolis DSM755, Type strain	No	Firmicutes	Clostridiales	Lachnoclostridium	0.896	M78	3.66	-0.335	-0.035	-0.235	0.0075	-0.025	0.898901
Lachnoclostridium indolis DSM755, Type strain	No	Firmicutes	Clostridiales	Lachnoclostridium	1.721	LYBHI 4 RJ	16.07	0.51	0.03	0.25	0.07	0	1.21952
Lachnoclostridium lavalense DSM19851, Type strain	No	Firmicutes	Clostridiales	Lachnoclostridium	1.696	LYBHI 4 RJ	12.83	-0.05	0	0.01	-0.03	0.04	0.805889
Lachnoclostridium lavalense DSM19851, Type strain	No	Firmicutes	Clostridiales	Lachnoclostridium	1.492	M215c	11.75	0	0	0	-0.03	0	0.832719
Lachnoclostridium phytofermentans DSM18823, Type strain	No	Firmicutes	Clostridiales	Lachnoclostridium	0.46	LYBHI 4 RJ	NA	NA	NA	NA	NA	NA	0.224829
Lachnoclostridium phytofermentans DSM18823, Type strain	No	Firmicutes	Clostridiales	Lachnoclostridium	1.08	M110	NA	NA	NA	NA	NA	NA	0.364513
Lachnoclostridium phytofermentans DSM18823, Type strain	No	Firmicutes	Clostridiales	Lachnoclostridium	0.5	M339	NA	NA	NA	NA	NA	NA	0.396624
Lachnoclostridium phytofermentans DSM18823, Type strain	No	Firmicutes	Clostridiales	Lachnoclostridium	1.08	M78	NA	NA	NA	NA	NA	NA	1.20331
Lachnoclostridium saccharolyticum DSM2544, Type strain	No	Firmicutes	Clostridiales	Lachnoclostridium	1.991	M110	8.23	-0.295	-0.075	-0.275	0.2175	-0.025	0.77305
Lachnoclostridium saccharolyticum DSM2544, Type strain	No	Firmicutes	Clostridiales	Lachnoclostridium	1.196	M110	9.27	-0.315	-0.075	-0.295	0.4975	-0.025	1.02171
Lachnoclostridium saccharolyticum DSM2544, Type strain	No	Firmicutes	Clostridiales	Lachnoclostridium	1.489	M78	1.51	-0.325	-0.035	-0.415	-0.1725	-0.025	1.04195
Lachnoclostridium scindens DSM5676, Type strain	No	Firmicutes	Clostridiales	Lachnoclostridium	1.382	LYBHI 4 RJ	20.24	-0.1	0	0.01	-0.01	0.04	0.952524
Lachnoclostridium scindens DSM5676, Type strain	No	Firmicutes	Clostridiales	Lachnoclostridium	NA	M110	NA	NA	NA	NA	NA	NA	0.960227
Lachnoclostridium sphenoides DSM632, Type strain	No	Firmicutes	Clostridiales	Lachnoclostridium	1.982	M110	10.91	-0.505	-0.075	-0.065	0.1475	-0.025	1.07438
Lachnoclostridium sphenoides DSM632, Type strain	No	Firmicutes	Clostridiales	Lachnoclostridium	NA	M78	NA	NA	NA	NA	NA	NA	1.16922
Lachnoclostridium symbiosum DSM934, Type strain	No	Firmicutes	Clostridiales	Lachnoclostridium	1.69	M110	11.63	-0.145	-0.075	6.105	0.2375	-0.025	1.43534
Lachnoclostridium symbiosum DSM934, Type strain	No	Firmicutes	Clostridiales	Lachnoclostridium	1.137	LYBHI 4 RJ	24.65	0.11	0.02	10.73	0.06	-0.12	1.50795
Lachnoclostridium symbiosum DSM934, Type strain	No	Firmicutes	Clostridiales	Lachnoclostridium	0.637	M78	3.22	-0.245	-0.035	6.985	-0.0425	-0.025	1.5814
Lachnoclostridium symbiosum DSM934, Type strain	No	Firmicutes	Clostridiales	Lachnoclostridium	0.524	M78	6.05	-0.295	-0.075	8.145	-0.0525	-0.025	1.70989
Lachnoclostridium symbiosum DSM934, Type strain	No	Firmicutes	Clostridiales	Lachnoclostridium	1.231	M110	22.71	0.155	-0.035	14.695	0.2875	-0.025	1.78207
Lactobacillus acidophilus DSM20079, Type strain	No	Firmicutes	Lactobacillales	Lactobacillus	2	M58	NA	NA	NA	NA	NA	NA	1.95098
Lactobacillus acidophilus DSM20079, Type strain	No	Firmicutes	Lactobacillales	Lactobacillus	2	M58	NA	NA	NA	NA	NA	NA	2.02374
Lactobacillus acidophilus DSM20079, Type strain	No	Firmicutes	Lactobacillales	Lactobacillus	1.71	M58	NA	NA	NA	NA	NA	NA	2.48237
Lactobacillus casei, Z313	No	Firmicutes	Lactobacillales	Lactobacillus	2	M58	NA	NA	NA	NA	NA	NA	1.37092
Lactobacillus casei, Z313	No	Firmicutes	Lactobacillales	Lactobacillus	2	M58	NA	NA	NA	NA	NA	NA	1.39776
Lactobacillus johnsonii, La-1	No	Firmicutes	Lactobacillales	Lactobacillus	NA	M58	NA	NA	NA	NA	NA	NA	1.68627
Lactobacillus johnsonii, Ncc 533	No	Firmicutes	Lactobacillales	Lactobacillus	1.72	M58	NA	NA	NA	NA	NA	NA	2.60204
Lactobacillus mucosae DSM13345	No	Firmicutes	Lactobacillales	Lactobacillus	0.86	LYBHI 4	NA	NA	NA	NA	NA	NA	1.33245
Lactobacillus paracasei, Z763	No	Firmicutes	Lactobacillales	Lactobacillus	2	M58	NA	NA	NA	NA	NA	NA	1.61721
Lactobacillus paracasei, Z763	No	Firmicutes	Lactobacillales	Lactobacillus	2	M58	NA	NA	NA	NA	NA	NA	1.90056
Lactobacillus plantarum ATCC43199, Type strain	No	Firmicutes	Lactobacillales	Lactobacillus	0.67	M58	NA	NA	NA	NA	NA	NA	1.09328
Lactobacillus plantarum ATCC43199, Type strain	No	Firmicutes	Lactobacillales	Lactobacillus	0.71	M58	NA	NA	NA	NA	NA	NA	1.09328
Lactobacillus reuteri DSM17509	No	Firmicutes	Lactobacillales	Lactobacillus	2	M58	NA	NA	NA	NA	NA	NA	1.98961
Lactobacillus reuteri DSM17509	No	Firmicutes	Lactobacillales	Lactobacillus	2	M58	NA	NA	NA	NA	NA	NA	2.15686
Lactobacillus reuteri DSM20016, Type strain	No	Firmicutes	Lactobacillales	Lactobacillus	1.22	M58	NA	NA	NA	NA	NA	NA	2.61132
Lactobacillus reuteri DSM20056, Type strain	No	Firmicutes	Lactobacillales	Lactobacillus	2	M58	NA	NA	NA	NA	NA	NA	1.92157
Lactobacillus reuteri DSM20056, Type strain	No	Firmicutes	Lactobacillales	Lactobacillus	2	M58	NA	NA	NA	NA	NA	NA	2.39021
Lactobacillus rhamnosus, Z712	No	Firmicutes	Lactobacillales	Lactobacillus	1.57	M58	NA	NA	NA	NA	NA	NA	3.35065
Lactobacillus rhamnosus, Z712	No	Firmicutes	Lactobacillales	Lactobacillus	2	M58	NA	NA	NA	NA	NA	NA	1.53412
Lactobacillus rhamnosus, Z712	No	Firmicutes	Lactobacillales	Lactobacillus	2	M58	NA	NA	NA	NA	NA	NA	1.70728
Marvinbryantia formatexigens DSM14469, Type strain	No	Firmicutes	Clostridiales	Marvinbryantia	0.59	LYBHI 4	NA	NA	NA	NA	NA	NA	1.21918
Marvinbryantia formatexigens DSM14469, Type strain	No	Firmicutes	Clostridiales	Marvinbryantia	0.28	M110	NA	NA	NA	NA	NA	NA	1.29783
Marvinbryantia formatexigens DSM14469, Type strain	No	Firmicutes	Clostridiales	Marvinbryantia	0.31	LYBHI 4	NA	NA	NA	NA	NA	NA	1.47605
Marvinbryantia formatexigens DSM14469, Type strain	No	Firmicutes	Clostridiales	Marvinbryantia	0.311	LYBHI 4 RJ	98.56	26.27	3.03	14.22	5.68	2.68	1.5074
Marvinbryantia formatexigens DSM14469, Type strain	No	Firmicutes	Clostridiales	Marvinbryantia	0.67	LYBHI 4 RJ	NA	NA	NA	NA	NA	NA	1.57019
Oscillibacter valericigenes DSM18026, Type strain	No	Firmicutes	Clostridiales	Oscillibacter	1.0395	LYBHI 4 RJ	-5.08	-0.12	0.51	10.89	1.21	0	1.13942
Oscillibacter valericigenes DSM18026, Type strain	No	Firmicutes	Clostridiales	Oscillibacter	1.05	LYBHI 4 RJ	NA	NA	NA	NA	NA	NA	2.14552
Oscillibacter valericigenes DSM18026, Type strain	No	Firmicutes	Clostridiales	Oscillibacter	0.7451	M104	6.01	0.94	0.17	11.28	0.7	0	2.31657
Paeniclostridium sordellii DSM2141, Type strain	No	Firmicutes	Clostridiales	Peptoclostridium	0.14	LYBHI 4	4.38	0	-0.13	0.05	0	0	1.17023
Parabacteroides distasonis ATCC8503, Type strain	No	Bacteroidetes	Bacteroidales	Parabacteroides	0.665	LYHBHI 1	NA	NA	NA	NA	NA	NA	1.12779
Parabacteroides distasonis ATCC8503, Type strain	No	Bacteroidetes	Bacteroidales	Parabacteroides	0.665	LYHBHI 1	9.52	32.77	0.83	-0.22	5.57	0	1.66364
Parabacteroides johnsonii DSM18315, Type strain	No	Bacteroidetes	Bacteroidales	Parabacteroides	0.59805	M104	6.995	2.26	-1.79	-0.24	0.35	0	1.22768
Prevotella albensis DSM11370, Type strain	No	Bacteroidetes	Bacteroidales	Prevotella	1.12	M78	NA	NA	NA	NA	NA	NA	0.970248
Prevotella albensis DSM11370, Type strain	No	Bacteroidetes	Bacteroidales	Prevotella	1.32	M339	NA	NA	NA	NA	NA	NA	1.2515
Prevotella bivia DSM20514, Type strain	No	Bacteroidetes	Bacteroidales	Prevotella	1.73	M104	NA	NA	NA	NA	NA	NA	0.994524
Prevotella copri DSM18205, Type strain	No	Bacteroidetes	Bacteroidales	Prevotella	0.73	M104	NA	NA	NA	NA	NA	NA	1.09857
Prevotella copri DSM18205, Type strain	No	Bacteroidetes	Bacteroidales	Prevotella	0.44355	LYBHI 4	NA	NA	NA	NA	NA	NA	1.15978
Prevotella copri DSM18205, Type strain	No	Bacteroidetes	Bacteroidales	Prevotella	0.44355	LYBHI 4	NA	NA	NA	NA	NA	NA	1.21491
Prevotella copri DSM18205, Type strain	No	Bacteroidetes	Bacteroidales	Prevotella	1.17	M104	NA	NA	NA	NA	NA	NA	1.25082
Prevotella copri DSM18205, Type strain	No	Bacteroidetes	Bacteroidales	Prevotella	0.89	LYBHI 4	NA	NA	NA	NA	NA	NA	1.25644
Prevotella copri DSM18205, Type strain	No	Bacteroidetes	Bacteroidales	Prevotella	0.51	LYBHI 4 RJ	NA	NA	NA	NA	NA	NA	1.27721
Prevotella copri DSM18205, Type strain	No	Bacteroidetes	Bacteroidales	Prevotella	0.44355	M104	21.74	0	-1.21	-0.19	0	0	2.88934
Prevotella oris DSM18711, Type strain	No	Bacteroidetes	Bacteroidales	Prevotella	1.66	M104	NA	NA	NA	NA	NA	NA	1.45235
Propionibacterium acnes, B15	No	Actinobacteria	Propionibacteriales	Propionibacterium	0.83975	M104	-0.17	0.69	-1.49	-0.16	0.02	0	1.30471
Roseburia faecis DSM16840, Type strain	No	Firmicutes	Clostridiales	Roseburia	0.6233	LYHBHI 1	1.61	0	-0.2	0.02	0	0	1.6353
Roseburia hominis DSM16839, Type strain	No	Firmicutes	Clostridiales	Roseburia	0.68	M58	-0.69	0	-0.28	10.37	0	0	2.39387
Roseburia hominis DSM16839, Type strain	No	Firmicutes	Clostridiales	Roseburia	0.718	M58	-11.72	-0.14	-0.03	11.62	-0.01	0	2.96
Roseburia intestinalis DSM14610, Type strain	No	Firmicutes	Clostridiales	Roseburia	1.09	LYBHI 4 RJ	NA	NA	NA	NA	NA	NA	1.49009
Roseburia intestinalis DSM14610, Type strain	No	Firmicutes	Clostridiales	Roseburia	0.682	LYBHI 4	-2.51	0.01	-0.03	13.23	-0.02	0	1.52242
Roseburia intestinalis DSM14610, Type strain	No	Firmicutes	Clostridiales	Roseburia	0.864	M104	-1.1	2.85	0.41	30.23	0.89	0.68	1.53818
Roseburia intestinalis DSM14610, Type strain	No	Firmicutes	Clostridiales	Roseburia	0.389	LYBHI 4	-2.29	-0.01	-0.03	11.69	-0.47	0	1.75073
Roseburia intestinalis DSM14610, Type strain	No	Firmicutes	Clostridiales	Roseburia	0.8	M104	-1.84	0.03	-0.08	8.03	-0.03	0	2.34102
Roseburia intestinalis DSM14610, Type strain	No	Firmicutes	Clostridiales	Roseburia	0.218	M58	-1.88	0	-0.03	12.99	0	0	2.63866
Roseburia intestinalis DSM14610, Type strain	No	Firmicutes	Clostridiales	Roseburia	0.389	LYBHI 4	-2.29	-0.01	-0.03	11.69	-0.47	0	2.65985
Roseburia intestinalis DSM14610, Type strain	No	Firmicutes	Clostridiales	Roseburia	0.682	LYBHI 4	-2.51	0.01	-0.03	13.23	-0.02	0	2.87956
Roseburia intestinalis DSM14610, Type strain	No	Firmicutes	Clostridiales	Roseburia	NA	M58	-15.27	-0.17	-0.01	21.48	-0.04	0	3.84155
Roseburia inulinivorans DSM16841, Type strain	No	Firmicutes	Clostridiales	Roseburia	0.46	LYBHI 4	106.61	28.98	3.2	15.59	5.99	2.9	1.22196
Roseburia inulinivorans DSM16841, Type strain	No	Firmicutes	Clostridiales	Roseburia	0.897	LYBHI 4 RJ	13.42	5.48	0.35	1.89	0.69	0.3	1.29199
Roseburia inulinivorans DSM16841, Type strain	No	Firmicutes	Clostridiales	Roseburia	0.9363	M412	-0.35	0	0	3.49	0	0	1.38386
Roseburia inulinivorans DSM16841, Type strain	No	Firmicutes	Clostridiales	Roseburia	NA	M104	-4.61	0	0	4.18	0	0	2.90101
Ruminoclostridium leptum DSM753, Type strain	No	Firmicutes	Clostridiales	Ruminiclostridium	0.561	LYBHI 4 RJ	-2.12	-1.32	-0.09	-0.87	-0.19	-0.12	0.752952
Ruminoclostridium leptum DSM753, Type strain	No	Firmicutes	Clostridiales	Ruminiclostridium	NA	LYBHI 4 RJ	NA	NA	NA	NA	NA	NA	0.774595
Ruminoclostridium leptum DSM753, Type strain	No	Firmicutes	Clostridiales	Ruminiclostridium	NA	LYBHI 4	3.92	0.2	-0.01	0.06	0.07	0	0.803576
Ruminoclostridium leptum DSM753, Type strain	No	Firmicutes	Clostridiales	Ruminiclostridium	0.626	LYBHI 4 RJ	4.17	0.18	-0.02	-0.16	-0.08	0	0.809625
Ruminoclostridium leptum DSM753, Type strain	No	Firmicutes	Clostridiales	Ruminiclostridium	0.564	LYBHI 4	4.53	0.1	-0.04	0.05	-0.47	0	0.890877
Ruminoclostridium leptum DSM753, Type strain	No	Firmicutes	Clostridiales	Ruminiclostridium	0.2205	LYHBHI 1	6.42	0.1	0.03	0.07	0.02	0	0.912663
Ruminoclostridium leptum DSM753, Type strain	No	Firmicutes	Clostridiales	Ruminiclostridium	0.2205	LYHBHI 1	4.23	0.1	-0.17	-0.17	0.02	0	1.10807
Ruminoclostridium leptum DSM753, Type strain	No	Firmicutes	Clostridiales	Ruminiclostridium	0.561	LYBHI 4 RJ	6.3	0.48	0.01	-0.02	0	-0.12	1.20229
Ruminoclostridium siraeum DSM3996	No	Firmicutes	Clostridiales	Ruminiclostridium	NA	M104 RJ	NA	NA	NA	NA	NA	NA	0.980747
Ruminoclostridium siraeum DSM3996	No	Firmicutes	Clostridiales	Ruminiclostridium	0.6617	M110 RJ	3.48	0	0.06	0.01	0.03	0	1.02839
Ruminoclostridium siraeum DSM3996	No	Firmicutes	Clostridiales	Ruminiclostridium	0.7014	LYBHI 4 RJ	NA	NA	NA	NA	NA	NA	1.16587
Ruminoclostridium siraeum DSM3996	No	Firmicutes	Clostridiales	Ruminiclostridium	0.46	LYBHI 4 RJ	9.26	1.55	0	1.01	0.12	0.06	1.17814
Ruminoclostridium siraeum DSM3996	No	Firmicutes	Clostridiales	Ruminiclostridium	0.848	M110 RJ	-3.48	-1.43	0	-0.84	-0.3	-0.12	1.2521
Ruminoclostridium siraeum DSM3996	No	Firmicutes	Clostridiales	Ruminiclostridium	NA	M104	NA	NA	NA	NA	NA	NA	1.52168
Ruminoclostridium sporosphaeroides DSM1294, Type strain	No	Firmicutes	Clostridiales	Ruminiclostridium	1.851	LYBHI 1	19.77	0.13	0.05	0.2	0.1	NA	1.00461
Ruminoclostridium sporosphaeroides DSM1294, Type strain	No	Firmicutes	Clostridiales	Ruminiclostridium	1.09	LYBHI 1	10.67	0.33	0	2.31	-0.06	0	1.00663
Ruminoclostridium sporosphaeroides DSM1294, Type strain	No	Firmicutes	Clostridiales	Ruminiclostridium	0.968	M78	16.17	11.665	-0.045	0.765	-0.0925	-0.025	1.11547
Ruminoclostridium sporosphaeroides DSM1294, Type strain	No	Firmicutes	Clostridiales	Ruminiclostridium	1.851	M78	3.94	-0.405	-0.075	0.165	-0.0525	-0.025	1.12737
Ruminoclostridium sporosphaeroides DSM1294, Type strain	No	Firmicutes	Clostridiales	Ruminiclostridium	0.12	LYBHI 1	26.07	0.9	0	6.45	-0.07	0	1.51228
Ruminoclostridium sporosphaeroides DSM1294, Type strain	No	Firmicutes	Clostridiales	Ruminiclostridium	1.024	LYBHI 1	27.53	1.28	0	7.48	-0.07	0	1.57866
Ruminoclostridium sporosphaeroides DSM1294, Type strain	No	Firmicutes	Clostridiales	Ruminiclostridium	1.06	M78	NA	NA	NA	NA	NA	NA	1.6119
Ruminoclostridium sporosphaeroides DSM1294, Type strain	No	Firmicutes	Clostridiales	Ruminiclostridium	1.35	LYBHI 4 RJ	NA	NA	NA	NA	NA	NA	1.72482
Ruminoclostridium sporosphaeroides DSM1294, Type strain	No	Firmicutes	Clostridiales	Ruminiclostridium	0.4626	M78	50.23	18.96	0.06	4.75	0.18	0	1.79766
Ruminoclostridium sporosphaeroides DSM1294, Type strain	No	Firmicutes	Clostridiales	Ruminiclostridium	1.48	M110	NA	NA	NA	NA	NA	NA	1.89505
Ruminococcus bromii ATCC27255, Type strain	No	Firmicutes	Clostridiales	Ruminococcus	1.955	LYBHI 4	1.95	0.14	0.02	0.19	0.1	0	0.861858
Ruminococcus bromii ATCC27255, Type strain	No	Firmicutes	Clostridiales	Ruminococcus	1.92	LYBHI 4 RJ	-0.64	0.34	0.03	0.28	0.01	0	1.10405
Ruminococcus bromii ATCC27255, Type strain	No	Firmicutes	Clostridiales	Ruminococcus	1.978	LYBHI 4	4.39	0.29	0.03	0.2	0.08	0	1.17568
Ruminococcus bromii ATCC27255, Type strain	No	Firmicutes	Clostridiales	Ruminococcus	NA	LYBHI 4	NA	NA	NA	NA	NA	NA	1.37096
Ruminococcus lactaris ATCC29176, Type strain	No	Firmicutes	Clostridiales	Ruminococcus	1.481	LYBHI 4	9.41	0.42	0.05	0.29	-0.28	0	0.927959
Ruminococcus lactaris ATCC29176, Type strain	No	Firmicutes	Clostridiales	Ruminococcus	NA	LYBHI 4	3.71	0.1	0	0.06	0.01	0	0.968899
Ruminococcus lactaris ATCC29176, Type strain	No	Firmicutes	Clostridiales	Ruminococcus	1.398	LYBHI 1	9.9	0.28	0.05	0.22	0.08	0	0.99511
Ruminococcus lactaris ATCC29176, Type strain	No	Firmicutes	Clostridiales	Ruminococcus	0.973	LYBHI 4 RJ	7.74	0.51	0.06	0.28	0.16	0.01	1.02534
Ruminococcus lactaris ATCC29176, Type strain	No	Firmicutes	Clostridiales	Ruminococcus	0.488	LYBHI 4	4.83	0.4	0.06	0.29	0.17	0	1.02783
Ruminococcus lactaris ATCC29176, Type strain	No	Firmicutes	Clostridiales	Ruminococcus	0.941	LYBHI 4	4.48	0.21	0.02	0.12	0.05	0	1.05494
Ruminococcus torques ATCC27756, Type strain	No	Firmicutes	Clostridiales	Ruminococcus	0.317	M104	5.15	0	-1.36	-0.19	0	0	1.42099
Sutterella parivubra DSM19354, Type strain	No	Proteobacteria	Betaproteobacteria	Sutterellaceae	0.62	LYBHI 4	NA	NA	NA	NA	NA	NA	3.13803
Sutterella parivubra DSM19354, Type strain	No	Proteobacteria	Betaproteobacteria	Sutterellaceae	0.96	LYBHI 1	NA	NA	NA	NA	NA	NA	3.27331
Sutterella wadsworthensis DSM14016, Type strain	No	Proteobacteria	Betaproteobacteria	Sutterellaceae	0.37	LYBHI 4 mucin	NA	NA	NA	NA	NA	NA	2.40585
Sutterella wadsworthensis DSM14016, Type strain	No	Proteobacteria	Betaproteobacteria	Sutterellaceae	NA	M110 RJ	NA	NA	NA	NA	NA	NA	2.82358
Sutterella wadsworthensis DSM14016, Type strain	No	Proteobacteria	Betaproteobacteria	Sutterellaceae	0.07	LYBHI 4 RJ	NA	NA	NA	NA	NA	NA	2.83729
Tyzzerella colinum DSM6011, Type strain	No	Firmicutes	Clostridiales	Tyzzerella	0.702	M78	2.88	-0.415	-0.075	-0.415	-0.0725	-0.025	1.17376
Tyzzerella colinum DSM6011, Type strain	No	Firmicutes	Clostridiales	Tyzzerella	0.392	M78	-1.22	-0.355	-0.075	-0.415	-0.0325	-0.025	1.18301
Tyzzerella nexilis DSM1787, Type strain	No	Firmicutes	Clostridiales	Tyzzerella	0.65	M110	2.8	-0.355	-0.045	-0.275	0.7375	-0.025	0.852182
Tyzzerella nexilis DSM1787, Type strain	No	Firmicutes	Clostridiales	Tyzzerella	1.34	M110	4.01	-0.285	-0.045	-0.415	0.3075	-0.025	0.862884
Tyzzerella nexilis DSM1787, Type strain	No	Firmicutes	Clostridiales	Tyzzerella	0.2979	LYBHI	6.17	0	-0.15	-0.2	0	0	1.04679
Tyzzerella nexilis DSM1787, Type strain	No	Firmicutes	Clostridiales	Tyzzerella	0.372	M78	-5.33	-0.315	-0.075	-0.255	0.0075	-0.025	1.06512
Supplementary Table S1: List of all tested commensal bacterial strains, bacterial growth (measured by optical density 600, OD600), pH of conditioned medium, SCFA concentrations and AhR activity (as fold increase as compared to control medium)

## Sheet: Suppl Table 2
Supplementary Table S2: Composition of bacterial media used in the study.
Short name	Name	Origin	Composition
LB	Luria-Bertani broth
BHI aerobic	Brain Heart Infusion	BD Difco
LYBHI	Liquid Yeast Brain Infusion	Homemade	BHI 37g/L+ Yeast extact 5g/ml+ Hemin 0.1% 10mL/L+ Resazurin 0.1% 1ml/L
LYBHI 1	Liquid Yeast Brain Heart Infusion 1	Homemade	LYBHI+ Cystein HCL 0.6g/L
LYBHI 1 mucin	Liquid Yeast Brain Heart Infusion 1 mucin	Homemade	LYBHI+ Cystein HCL 0.6g/L+ mucin type II 1g/L
LYBHI 2	Liquid Yeast Brain Heart Infusion 2	Homemade	LYBHI+ Cystein HCL 0.6g/L+ cellobiose 0.5g/L+ maltose 0.5g/L
LYBHI 3	Liquid Yeast Brain Heart Infusion 3	Homemade	LYBHI+ Cystein HCL 0.6g/L+ cellobiose 0.5g/L+ maltose 0.5g/L + K1 Vitamin
LYBHI 4	Liquid Yeast Brain Heart Infusion 4	Homemade	LYBHI+ Cystein HCL 0.6g/L+ cellobiose 0.5g/L+ maltose 0.5g/L+ soluble starch 0.5g/L
LYBHI 4 Mucin	Liquid Yeast Brain Heart Infusion 4 Mucin	Homemade	LYBHI+ Cystein HCL 0.6g/L+ cellobiose 0.5g/L+ maltose 0.5g/L+ soluble starch 0.5g/L+ mucin type II 1g/L
LYBHI 4 CH/PL	Liquid Yeast Brain Heart Infusion 4 Cholesterol Phospholipids	Homemade	LYBHI+ Cystein HCL 0.6g/L+ cellobiose 0.5g/L+ maltose 0.5g/L+ starch 0.5g/L+ cholesterol 2g/L + phopholides 1g/L
LYBHI 4 RJ	Liquid Yeast Brain Heart Infusion 4 Rumen Juice	Homemade	LYBHI+ Cystein HCL 0.6g/L+ cellobiose 0.5g/L+ maltose 0.5g/L+ starch 0.5g/L+ rumen fluid 10% (v/v)
M1	DSMZ NUTRIENT AGAR	Homemade
M104	DSMZ PYG MEDIUM + K1 Vitamin	Homemade
M104c	DSMZ PY + X MEDIUM	Homemade
M110	DSMZ CHOPPED MEAT MEDIUM WITH CARBOHYDRATES	Homemade
M110 K1	DSMZ CHOPPED MEAT MEDIUM WITH CARBOHYDRATES WITH VITK1	Homemade
M110 RJ	DSMZ CHOPPED MEAT MEDIUM WITH CARBOHYDRATES WITH RUMEN JUCE	Homemade
M215c	BHI MEDIUM FOR STRICT ANAEROBES	Homemade
M3	DSMZ AZOTOBACTER MEDIUM	Homemade
M412	DSMZ ACETOMICROBIUM FAECALIS MEDIUM	Homemade
M436	DSMZ RUMINOCOCCUS ALBUS MEDIUM	Homemade
M58	DSMZ BIFIDOBACTERIUM MEDIUM	Homemade
M78	DSMZ CHOPPED MEAT MEDIUM	Homemade
M339	DSMZ WILKINS-CHALGREN ANAEROBE BROTH	Homemade
